# Supplementary material for: A nucleoskeleton network preserves genomic integrity by promoting NHEJ and restraining chromosome translocations
Source: Nucleic Acids Res. 2025 Dec 8;53(22):gkaf1354. doi: 10.1093/nar/gkaf1354 (PMC12684390; doi:10.1093/nar/gkaf1354)
Supplement: gkaf1354_Supplemental_Files [file gkaf1354_supplemental_files.zip]

Archive with 2 entries (2 files):
- NAR-Supplementary material.pdf
- Supplementary Figure 3.jpg
